# Supplementary material for: A Simple and Cost-Effective Retractor for Transorbital Neurosurgery: Technical Note and Application in Lacrimal Keyhole Approaches
Source: J Clin Med. 2026 Jan 7;15(2):482. doi: 10.3390/jcm15020482 (PMC12842267; doi:10.3390/jcm15020482)
Supplement: Supplementary file 1 [file jcm-15-00482-s001.zip]

Archive with 2 entries (2 files):
- VideoS1.mp4
- __MACOSX/._VideoS1.mp4
